# Supplementary material for: Luteolin Alleviates Ulcerative Colitis in Mice by Modulating Gut Microbiota and Plasma Metabolism
Source: Nutrients. 2025 Jan 7;17(2):203. doi: 10.3390/nu17020203 (PMC11768085; doi:10.3390/nu17020203)
Supplement: Supplementary file 1 [file nutrients-17-00203-s001.zip]

Archive with 1 entries (1 files):
- nutrients-3402423-supplementary.pdf
